# Supplementary material for: Differential Effects of Platelet Factor 4 (CXCL4) and Its Non-Allelic Variant (CXCL4L1) on Cultured Human Vascular Smooth Muscle Cells
Source: Int J Mol Sci. 2022 Jan 6;23(2):580. doi: 10.3390/ijms23020580 (PMC8775478; doi:10.3390/ijms23020580)
Supplement: Supplementary file 1 [file ijms-23-00580-s001.zip]

Archive with 1 entries (1 files):
- ijms-1503888-supplementary.pdf
